# Supplementary material for: Recruitment of Mre11 to recombination sites during meiosis
Source: Nat Commun. 2026 Apr 7;17:4937. doi: 10.1038/s41467-026-71310-5 (PMC13233820; doi:10.1038/s41467-026-71310-5)
Supplement: Supplementary file 4 — Source Data [file 41467_2026_71310_MOESM4_ESM.xlsx]

## Sheet: Fig. 1a
without substrate			with substrate
Normalized Foci Intensity	Foci Count/1000 um2		Normalized Foci Intensity	Foci Count/1000 um2
81.258	1.12994		83.0589	13.1073
66.5535	1.01695		94.5366	14.0113
57.2447	1.46893		104.911	14.7458
55.6361	1.63842		94.1312	15.5932
31.6138	1.12994		109.561	16.8927
40.4948	0.677966		92.1676	16.0452
39.3106	0.903955		106.58	15.4237
41.9717	1.12994		108.588	14.4633
24.4033	1.80791		106.465	15.8757
20.1469	1.29944
40.4331	2.37288

## Sheet: Fig. 1b
Foci Intensity			Foci count / 1000 um2
without DNaseI	with DNaseI		without DNaseI	with DNaseI
85.8489	109.984		5.64016	0.733221
101.658	96.9124		7.72702	0.902425
114.656	115.949		5.75296	0.902425
102.707	139.477		6.48618	1.12803
120.497	151.718		4.85054	1.18443
117.39	144.882		5.80936	1.35364
84.9728	151.758		4.00451	0.789622
90.7617	88.9323		4.90694	0.958827
104.586	121.016		6.76819	2.48167
84.9933	172.908		7.50141	1.07163
107.538			5.24535
84.3904			5.01974

## Sheet: Fig. 1c
Foci Intensity			Foci count / 1000 um2
with substrate	without substrate		with substrate	without substrate
131.75	1.86		3.33	0.73
108.1	1.62		2.99	0.62
104.23	1.14		3.67	0.56
93.8	1.01		2.99	0.68
95.39	1.15		2.49	0.62
77.2	1.96		2.6	0.68
107.94	2.14		2.82	0.68
61.23	2.18		2.26	0.62
120.36	1.14		3.05	0.51
	2.48			0.51
	1.89			0.68

## Sheet: Fig. 1d
Foci Intensity			Foci count / 1000 um2
Untreated	DNaseI treated		Untreated	DNaseI treated
131.75	2.46		3.33	0.73
108.1	1.73		2.99	0.45
104.23	1.75		3.67	0.62
93.8	2.74		2.99	1.02
95.39	1.92		2.49	0.73
77.2	1.18		2.6	1.13
107.94	3.86		2.82	0.68
61.23	1.88		2.26	0.9
120.36	2.55		3.05	0.73
	1.97			0.62
	1.24			0.73

## Sheet: Fig. 1e
Foci Intensity			Foci count / 1000 um2
without PEG	with PEG		without PEG	with PEG
54.0879	104.974		5.64016	4.34292
64.0485	100.256		7.72702	7.72702
72.2376	87.8239		5.75296	7.55781
64.7095	97.6246		6.48618	4.79413
75.9172	85.6043		4.85054	4.28652
73.9602	80.1588		5.80936	5.35815
53.536	80.1499		4.00451	3.89171
57.1832	96.3325		4.90694	8.29103
65.8927	129.33		6.76819	7.38861
53.5489	128.683		7.50141	6.03497
67.7532	105.677		5.24535	6.71179
53.1691	103.385		5.01974	10.7163

## Sheet: Fig. 1f
with PEG	without PEG		with PEG	without PEG
Normalised Foci Intensity			Foci Count / 1000 um2
103.113	38.4295		1.24294	0.451977
78.1372	29.2998		1.18644	1.01695
102.209	26.3689		1.01695	0.621469
94.1184	55.4648		1.01695	0.338983
128.652	52.1015		1.24294	0.677966
95.0427	65.1418		0.960452	0.564972
58.391	56.843		1.35593	0.621469
160.353	42.2039		0.960452	1.07345
64.0513	32.2834		1.12994	1.24294
133.067	34.6566		1.24294	1.24294
82.8652	43.208		1.35593	0.621469

## Sheet: Fig. 1g
Foci Intensity			Foci count / 1000 um2
Untreated	Hexanediol treated		Untreated	Hexanediol treated
112.927	29.9436		2.25606	10.0395
67.3758	21.1994		1.80485	5.47095
104.985	22.6093		2.14326	2.42527
66.9916	17.9431		2.76368	2.42527
100.48	55.1816		2.65087	4.73773
98.3282	19.089		3.4405	3.15849
108.543	21.3881		2.82008	12.5212
83.7034	17.7145		2.53807	3.7225
104.441	33.0196		1.97406	4.85054
112.42	24.8794		2.42527	2.76368
73.2666			2.42527

## Sheet: Fig. 1h
Untreated			Salt wash
Normalised Foci Intensity	Foci Count/1000 um2		Normalised Foci Intensity	Foci Count/1000 um2
93.4073	9.70107		33.306	4.73773
86.6017	8.91145		47.5546	6.88099
110.573	9.64467		35.8969	8.40384
93.5592	9.70107		32.6743	6.26058
97.4252	10.0959		23.0871	5.69656
103.063	10.9983		23.9448	4.96334
114.45	12.4083		29.9171	11.9571
107.392	11.7315		46.1112	7.163
93.5284	10.2087		42.8716	6.37338
			34.9483	7.1066

## Sheet: Fig. 1i
Foci Intensity			Foci count / 1000 um2
Untreated	Hexanediol treated		Untreated	Hexanediol treated
131.56	38.44		0.56	2.26
58.64	40.45		0.56	3.9
91.63	57.94		0.68	6.44
51.76	53.76		0.45	0.96
97.36	32.11		1.07	8.36
144.82	27.07		0.68	3.5
78.15	28.58		0.56	1.19
72.19	32.85		0.73	2.82
136.17	27.19		0.68	10.4
137.82			0.73
99.91			0.73

## Sheet: Fig. 1j
Foci Intensity			Foci count / 1000 um2
Untreated	NaCl treated		Untreated	NaCl treated
123.1	78.46		0.68	74.29
99.69	39.95		0.79	12.49
85.57	41.93		0.85	8.7
180.88	54.2		0.45	35.31
74.92	58.75		0.51	32.71
60.12	61.2		0.56	50.56
84.48	94.33		0.62	70.23
119.54	106.6		0.9	124.41
95.57	48.34		0.73	40.68
76.12	141.68		0.9	121.13
	41.21			9.94

[truncated: 39 more sheets: Fig. 2b, Fig. 2c, Fig. 2d, Fig. 2e, Fig. 3a, b, Fig. 3c, Fig. 4a, Fig. 4b, Fig. 4c, Fig. 4d, Fig, 4e, Fig. 4f, Fig. 5b, c, Fig. 5d, Fig. 5e, Fig. 5f, Fig. 5g, Fig. 6f, Fig. 7a, Fig. 7b …]
